# Supplementary material for: Plasma-Free Blood as a Potential Alternative to Whole Blood for Transcriptomic Analysis
Source: Phenomics. 2023 Sep 13;4(2):109–24. doi: 10.1007/s43657-023-00121-1 (PMC11169349; doi:10.1007/s43657-023-00121-1)
Supplement: Supplementary file 4 — Supplementary file4 (XLSX 28 KB) [file 43657_2023_121_MOESM4_ESM.xlsx]

## Sheet: Sheet1
Ensembl_ID	Symbol	Gene_biotype	Donor	Sig_group	logFC	P.Value	adj.P.Val	logP
ENSG00000282416	AC092299.1	processed_pseudogene	P10	down-regulated	-1.25323	0.000135418	0.0210436	3.86832
ENSG00000151726	ACSL1	protein_coding	P10	down-regulated	-1.06585	8.56891e-05	0.0157305	4.06707
ENSG00000131355	ADGRE3	protein_coding	P10	down-regulated	-1.32539	0.000124712	0.0201078	3.90409
ENSG00000148926	ADM	protein_coding	P10	down-regulated	-1.39852	4.64563e-05	0.0104447	4.33296
ENSG00000155966	AFF2	protein_coding	P10	down-regulated	-2.07291	0.000109082	0.0184427	3.96225
ENSG00000162551	ALPL	protein_coding	P10	down-regulated	-2.31286	3.0631e-07	0.000539463	6.51384
ENSG00000103569	AQP9	protein_coding	P10	down-regulated	-1.89228	2.00144e-06	0.00120853	5.69866
ENSG00000176788	BASP1	protein_coding	P10	down-regulated	-1.75733	1.46451e-06	0.00105625	5.83431
ENSG00000069399	BCL3	protein_coding	P10	down-regulated	-1.06886	1.27337e-05	0.00401662	4.89505
ENSG00000113916	BCL6	protein_coding	P10	down-regulated	-1.09547	0.000235204	0.0299446	3.62855
ENSG00000134830	C5AR2	protein_coding	P10	down-regulated	-1.12619	6.58514e-05	0.0133818	4.18144
ENSG00000135083	CCNJL	protein_coding	P10	down-regulated	-1.01385	0.000127138	0.0202025	3.89572
ENSG00000172216	CEBPB	protein_coding	P10	down-regulated	-1.01352	5.18854e-08	0.000216984	7.28495
ENSG00000174007	CEP19	protein_coding	P10	down-regulated	-2.32142	0.000200695	0.0275422	3.69746
ENSG00000100368	CSF2RB	protein_coding	P10	down-regulated	-1.22329	5.8523e-07	0.000661757	6.23267
ENSG00000169429	CXCL8	protein_coding	P10	down-regulated	-4.12649	0.000296946	0.0369157	3.52732
ENSG00000163464	CXCR1	protein_coding	P10	down-regulated	-1.853	1.90252e-07	0.000485474	6.72067
ENSG00000180871	CXCR2	protein_coding	P10	down-regulated	-2.02326	6.16024e-08	0.000216984	7.2104
ENSG00000186529	CYP4F3	protein_coding	P10	down-regulated	-1.59212	0.000404392	0.0454597	3.3932
ENSG00000239839	DEFA3	protein_coding	P10	down-regulated	-1.44441	0.000150759	0.0230686	3.82172
ENSG00000062282	DGAT2	protein_coding	P10	down-regulated	-1.50141	2.95978e-06	0.00148933	5.52874
ENSG00000120129	DUSP1	protein_coding	P10	down-regulated	-1.85257	1.15514e-08	0.000148329	7.93736
ENSG00000135636	DYSF	protein_coding	P10	down-regulated	-1.04377	2.4379e-06	0.00135585	5.61298
ENSG00000120738	EGR1	protein_coding	P10	down-regulated	-2.12479	5.10289e-08	0.000216984	7.29218
ENSG00000122877	EGR2	protein_coding	P10	down-regulated	-2.2594	0.000207772	0.0278437	3.68241
ENSG00000164251	F2RL1	protein_coding	P10	down-regulated	-1.50237	0.000223809	0.0290182	3.65012
ENSG00000135842	FAM129A	protein_coding	P10	down-regulated	-1.39956	5.62541e-07	0.000661757	6.24985
ENSG00000162747	FCGR3B	protein_coding	P10	down-regulated	-2.14655	4.69499e-06	0.00209936	5.32837
ENSG00000126262	FFAR2	protein_coding	P10	down-regulated	-1.3715	0.000165547	0.0246385	3.78108
ENSG00000170345	FOS	protein_coding	P10	down-regulated	-1.74605	3.01787e-07	0.000539463	6.5203
ENSG00000171051	FPR1	protein_coding	P10	down-regulated	-1.20323	8.3445e-06	0.00304056	5.0786
ENSG00000181274	FRAT2	protein_coding	P10	down-regulated	-1.14277	2.06741e-07	0.000485474	6.68457
ENSG00000151948	GLT1D1	protein_coding	P10	down-regulated	-1.2939	5.94936e-07	0.000661757	6.22553
ENSG00000242616	GNG10	protein_coding	P10	down-regulated	-1.73876	8.62642e-06	0.00309001	5.06417
ENSG00000182782	HCAR2	protein_coding	P10	down-regulated	-2.08114	3.86374e-05	0.00923891	4.41299
ENSG00000255398	HCAR3	protein_coding	P10	down-regulated	-1.50467	3.87053e-05	0.00923891	4.41223
ENSG00000136630	HLX	protein_coding	P10	down-regulated	-1.30449	6.14134e-06	0.00249598	5.21174
ENSG00000185201	IFITM2	protein_coding	P10	down-regulated	-1.52692	3.04291e-07	0.000539463	6.51671
ENSG00000115590	IL1R2	protein_coding	P10	down-regulated	-2.14048	7.67523e-06	0.00284576	5.11491
ENSG00000171223	JUNB	protein_coding	P10	down-regulated	-1.30979	1.4037e-08	0.000148329	7.85273
ENSG00000123700	KCNJ2	protein_coding	P10	down-regulated	-1.29542	0.000197475	0.0272773	3.70449
ENSG00000132510	KDM6B	protein_coding	P10	down-regulated	-1.00654	2.63163e-06	0.00142607	5.57977
ENSG00000116299	KIAA1324	protein_coding	P10	down-regulated	-1.30565	1.13422e-05	0.00380487	4.9453
ENSG00000171236	LRG1	protein_coding	P10	down-regulated	-2.01063	2.13025e-06	0.00125058	5.67157
ENSG00000128594	LRRC4	protein_coding	P10	down-regulated	-1.62596	1.45738e-05	0.00440005	4.83643
ENSG00000130479	MAP1S	protein_coding	P10	down-regulated	-1.46192	1.26009e-06	0.000986327	5.8996
ENSG00000125505	MBOAT7	protein_coding	P10	down-regulated	-1.0969	4.7681e-06	0.00209936	5.32165
ENSG00000257335	MGAM	protein_coding	P10	down-regulated	-1.49022	1.54934e-06	0.00105625	5.80985
ENSG00000196549	MME	protein_coding	P10	down-regulated	-2.69323	2.90296e-06	0.00148933	5.53716
ENSG00000008516	MMP25	protein_coding	P10	down-regulated	-1.23295	8.87127e-07	0.000815154	6.05201
ENSG00000100985	MMP9	protein_coding	P10	down-regulated	-1.71573	3.28048e-06	0.00161232	5.48406
ENSG00000072952	MRVI1	protein_coding	P10	down-regulated	-1.02661	0.000102338	0.0174421	3.98996
ENSG00000198736	MSRB1	protein_coding	P10	down-regulated	-1.35799	1.72378e-07	0.000485474	6.76352
ENSG00000105835	NAMPT	protein_coding	P10	down-regulated	-2.01176	6.62171e-07	0.000699716	6.17903
ENSG00000165030	NFIL3	protein_coding	P10	down-regulated	-1.34463	8.71059e-05	0.0157342	4.05995
ENSG00000008441	NFIX	protein_coding	P10	down-regulated	-1.0898	0.000378206	0.044025	3.42227
ENSG00000274810	NPHP3-ACAD11	protein_coding	P10	up-regulated	2.30931	0.000118274	0.0196819	3.92711
ENSG00000099985	OSM	protein_coding	P10	down-regulated	-1.993	0.000300366	0.0371224	3.52235
ENSG00000117115	PADI2	protein_coding	P10	down-regulated	-1.20502	2.01343e-05	0.00552622	4.69606
ENSG00000087074	PPP1R15A	protein_coding	P10	down-regulated	-1.13031	9.97914e-06	0.0034016	5.00091
ENSG00000173281	PPP1R3B	protein_coding	P10	down-regulated	-1.20112	7.93185e-05	0.015102	4.10063
ENSG00000163421	PROK2	protein_coding	P10	down-regulated	-1.67601	2.77404e-06	0.00146567	5.55689
ENSG00000073756	PTGS2	protein_coding	P10	down-regulated	-2.44177	2.66453e-05	0.00686735	4.57438
ENSG00000144118	RALB	protein_coding	P10	down-regulated	-1.18464	0.000316155	0.0386221	3.5001
ENSG00000116741	RGS2	protein_coding	P10	down-regulated	-1.50105	1.32092e-06	0.000997015	5.87912
ENSG00000143878	RHOB	protein_coding	P10	down-regulated	-1.08637	1.51654e-06	0.00105625	5.81915
ENSG00000184557	SOCS3	protein_coding	P10	down-regulated	-1.43547	7.50867e-07	0.00072131	6.12444
ENSG00000070731	ST6GALNAC2	protein_coding	P10	down-regulated	-1.60019	0.00038724	0.0444778	3.41202
ENSG00000214530	STARD10	protein_coding	P10	down-regulated	-1.36267	0.000336395	0.040625	3.47315
ENSG00000127954	STEAP4	protein_coding	P10	down-regulated	-1.38989	3.14896e-05	0.00782942	4.50183
ENSG00000124222	STX16	protein_coding	P10	down-regulated	-1.64022	3.80709e-07	0.000574707	6.41941
ENSG00000173535	TNFRSF10C	protein_coding	P10	down-regulated	-1.89675	3.73795e-07	0.000574707	6.42737
ENSG00000124731	TREM1	protein_coding	P10	down-regulated	-1.64639	1.84567e-06	0.00118201	5.73385
ENSG00000173334	TRIB1	protein_coding	P10	down-regulated	-1.32384	1.12092e-06	0.000947583	5.95042
ENSG00000093134	VNN3	protein_coding	P10	down-regulated	-1.23659	0.000367599	0.0437489	3.43463
ENSG00000175155	YPEL2	protein_coding	P10	down-regulated	-1.58076	5.54011e-08	0.000216984	7.25648
ENSG00000204160	ZDHHC18	protein_coding	P10	down-regulated	-1.30635	7.20892e-07	0.00072131	6.14213
ENSG00000173210	ABLIM3	protein_coding	P11	down-regulated	-1.36175	7.76672e-05	0.0254729	4.10976
ENSG00000276570	AC010327.5	processed_transcript	P11	down-regulated	-2.40605	3.68239e-06	0.005199	5.43387
ENSG00000188897	AC099489.1	protein_coding	P11	down-regulated	-2.40564	2.88451e-06	0.00449828	5.53993
ENSG00000282572	AC215522.2	processed_transcript	P11	down-regulated	-1.70565	3.48863e-05	0.0160739	4.45735
ENSG00000151726	ACSL1	protein_coding	P11	down-regulated	-1.44127	4.10319e-06	0.005199	5.38688
ENSG00000131355	ADGRE3	protein_coding	P11	down-regulated	-1.87346	4.35801e-05	0.0182546	4.36071
ENSG00000182885	ADGRG3	protein_coding	P11	down-regulated	-2.73524	6.78155e-06	0.0062492	5.16867
ENSG00000241860	AL627309.5	processed_transcript	P11	down-regulated	-1.63737	2.77616e-05	0.0144311	4.55656
ENSG00000268903	AL627309.6	processed_pseudogene	P11	down-regulated	-1.51497	0.000219244	0.0442225	3.65907
ENSG00000237094	AL732372.2	transcribed_unprocessed_pseudogene	P11	down-regulated	-1.44404	4.10225e-05	0.0179129	4.38698
ENSG00000162551	ALPL	protein_coding	P11	down-regulated	-1.86369	1.11136e-05	0.00776919	4.95414
ENSG00000128383	APOBEC3A	protein_coding	P11	down-regulated	-1.45679	4.44245e-05	0.0182546	4.35238
ENSG00000103569	AQP9	protein_coding	P11	down-regulated	-1.29726	5.59843e-05	0.0218203	4.25193
ENSG00000120318	ARAP3	protein_coding	P11	down-regulated	-1.21137	2.15874e-05	0.0125041	4.6658
ENSG00000113916	BCL6	protein_coding	P11	down-regulated	-1.46782	6.71627e-06	0.0062492	5.17287
ENSG00000004660	CAMKK1	protein_coding	P11	down-regulated	-1.49254	0.000167446	0.0393604	3.77612
ENSG00000170956	CEACAM3	protein_coding	P11	down-regulated	-2.45263	7.45629e-05	0.0254729	4.12748
ENSG00000106714	CNTNAP3	protein_coding	P11	down-regulated	-3.03901	8.42045e-05	0.0267713	4.07466
ENSG00000198223	CSF2RA	protein_coding	P11	down-regulated	-1.0951	0.000149473	0.0373897	3.82544
ENSG00000119535	CSF3R	protein_coding	P11	down-regulated	-1.46185	1.09825e-06	0.00247387	5.9593
ENSG00000169429	CXCL8	protein_coding	P11	down-regulated	-6.54201	0.000200193	0.042887	3.69855
ENSG00000163464	CXCR1	protein_coding	P11	down-regulated	-2.08356	2.93192e-05	0.0146601	4.53285
ENSG00000180871	CXCR2	protein_coding	P11	down-regulated	-1.9977	7.89329e-07	0.00247387	6.10274
ENSG00000186529	CYP4F3	protein_coding	P11	down-regulated	-2.80368	9.04417e-07	0.00247387	6.04363
ENSG00000035664	DAPK2	protein_coding	P11	down-regulated	-1.79931	7.36159e-05	0.0254729	4.13303
ENSG00000105339	DENND3	protein_coding	P11	down-regulated	-1.0844	7.5499e-06	0.0064107	5.12206
ENSG00000134815	DHX34	protein_coding	P11	down-regulated	-1.15048	0.000114702	0.0329162	3.94043
ENSG00000147459	DOCK5	protein_coding	P11	down-regulated	-1.12355	4.92108e-06	0.00582809	5.30794
ENSG00000120129	DUSP1	protein_coding	P11	down-regulated	-2.00632	8.12321e-08	0.00146992	7.09027
ENSG00000120738	EGR1	protein_coding	P11	down-regulated	-2.90487	6.4778e-05	0.0234508	4.18857
ENSG00000167106	FAM102A	protein_coding	P11	up-regulated	1.00855	8.84043e-06	0.00706636	5.05353
ENSG00000236438	FAM157A	transcribed_unprocessed_pseudogene	P11	down-regulated	-1.24203	2.25927e-05	0.0127228	4.64603
ENSG00000233013	FAM157B	transcribed_unprocessed_pseudogene	P11	down-regulated	-1.71912	5.17465e-06	0.00582809	5.28612
ENSG00000260528	FAM157C	lincRNA	P11	down-regulated	-1.46222	1.09209e-05	0.00776919	4.96174
ENSG00000162747	FCGR3B	protein_coding	P11	down-regulated	-1.90994	2.87214e-07	0.00146992	6.54179
ENSG00000126262	FFAR2	protein_coding	P11	down-regulated	-2.2746	2.80703e-06	0.00449828	5.55175
ENSG00000170345	FOS	protein_coding	P11	down-regulated	-2.29842	2.90026e-07	0.00146992	6.53756
ENSG00000126391	FRMD8	protein_coding	P11	up-regulated	1.14927	0.000189721	0.0417846	3.72188
ENSG00000151948	GLT1D1	protein_coding	P11	down-regulated	-1.28732	3.14129e-05	0.0149827	4.50289
ENSG00000108433	GOSR2	protein_coding	P11	up-regulated	1.38103	5.47528e-06	0.00584212	5.26159
ENSG00000182782	HCAR2	protein_coding	P11	down-regulated	-2.33031	0.000106371	0.031253	3.97318
ENSG00000255398	HCAR3	protein_coding	P11	down-regulated	-2.30872	0.000137039	0.0362239	3.86316
ENSG00000138646	HERC5	protein_coding	P11	down-regulated	-1.22855	0.00020243	0.042887	3.69373
ENSG00000119922	IFIT2	protein_coding	P11	down-regulated	-1.35733	2.41754e-06	0.00445552	5.61663
ENSG00000119917	IFIT3	protein_coding	P11	down-regulated	-1.06387	0.000116902	0.0329162	3.93218
ENSG00000115590	IL1R2	protein_coding	P11	down-regulated	-2.17942	0.000224019	0.0445249	3.64971
ENSG00000140678	ITGAX	protein_coding	P11	down-regulated	-1.1651	1.84752e-05	0.0110161	4.73341
ENSG00000064547	LPAR2	protein_coding	P11	down-regulated	-1.22522	0.000177433	0.0404169	3.75096
ENSG00000240720	LRRD1	protein_coding	P11	up-regulated	6.87011	0.000220316	0.0442225	3.65695
ENSG00000257335	MGAM	protein_coding	P11	down-regulated	-2.67885	2.21331e-07	0.00146992	6.65496
ENSG00000008516	MMP25	protein_coding	P11	down-regulated	-1.4535	9.06256e-06	0.00706636	5.04275
ENSG00000136997	MYC	protein_coding	P11	up-regulated	2.48466	6.19396e-06	0.0062492	5.20803
ENSG00000105835	NAMPT	protein_coding	P11	down-regulated	-1.88797	1.57158e-05	0.0102777	4.80366
ENSG00000100365	NCF4	protein_coding	P11	down-regulated	-1.51586	5.93331e-05	0.0222752	4.2267
ENSG00000071051	NCK2	protein_coding	P11	up-regulated	1.62736	1.03044e-06	0.00247387	5.98698
ENSG00000117481	NSUN4	protein_coding	P11	up-regulated	1.42001	0.000170925	0.0393768	3.76719
ENSG00000117115	PADI2	protein_coding	P11	down-regulated	-1.06419	1.71816e-05	0.0105552	4.76494
ENSG00000159339	PADI4	protein_coding	P11	down-regulated	-1.17685	0.000203085	0.042887	3.69232
ENSG00000112419	PHACTR2	protein_coding	P11	down-regulated	-1.13891	0.000120384	0.0334322	3.91943
ENSG00000243708	PLA2G4B	protein_coding	P11	down-regulated	-2.55278	0.000187957	0.0417846	3.72594
ENSG00000140650	PMM2	protein_coding	P11	down-regulated	-1.25319	0.000131378	0.0355122	3.88148
ENSG00000122490	PQLC1	protein_coding	P11	up-regulated	1.32642	3.92556e-06	0.005199	5.4061
ENSG00000163421	PROK2	protein_coding	P11	down-regulated	-1.57923	0.00015333	0.0373897	3.81437
ENSG00000168214	RBPJ	protein_coding	P11	down-regulated	-1.31458	0.000191682	0.0417846	3.71742
ENSG00000169891	REPS2	protein_coding	P11	down-regulated	-1.39744	6.77537e-05	0.0240977	4.16907
ENSG00000116741	RGS2	protein_coding	P11	down-regulated	-1.29984	0.000212215	0.043457	3.67322
ENSG00000251441	RTEL1P1	processed_pseudogene	P11	down-regulated	-2.13795	4.50219e-05	0.0182546	4.34658
ENSG00000173638	SLC19A1	protein_coding	P11	down-regulated	-1.01228	0.000153245	0.0373897	3.81461
ENSG00000073849	ST6GAL1	protein_coding	P11	up-regulated	1.06879	1.40423e-05	0.00948934	4.85256
ENSG00000196663	TECPR2	protein_coding	P11	down-regulated	-1.27977	2.41775e-05	0.0132473	4.61659
ENSG00000173535	TNFRSF10C	protein_coding	P11	down-regulated	-2.02628	2.14616e-06	0.00435091	5.66834
ENSG00000124731	TREM1	protein_coding	P11	down-regulated	-2.07082	5.9164e-07	0.00239886	6.22794
ENSG00000103852	TTC23	protein_coding	P11	down-regulated	-6.06235	0.000226556	0.044592	3.64482
ENSG00000093134	VNN3	protein_coding	P11	down-regulated	-2.08564	9.68507e-05	0.0297493	4.0139
ENSG00000163625	WDFY3	protein_coding	P11	down-regulated	-1.00807	2.55814e-05	0.0136477	4.59208
ENSG00000116729	WLS	protein_coding	P11	down-regulated	-1.72197	0.000148499	0.0373897	3.82828
ENSG00000156639	ZFAND3	protein_coding	P11	up-regulated	1.06782	1.62505e-05	0.0102952	4.78913
ENSG00000048405	ZNF800	protein_coding	P11	up-regulated	1.26964	0.000127248	0.0348609	3.89535
