# Supplementary material for: Plasma-Free Blood as a Potential Alternative to Whole Blood for Transcriptomic Analysis
Source: Phenomics. 2023 Sep 13;4(2):109–24. doi: 10.1007/s43657-023-00121-1 (PMC11169349; doi:10.1007/s43657-023-00121-1)
Supplement: Supplementary file 5 — Supplementary file5 (XLSX 14 KB) [file 43657_2023_121_MOESM5_ESM.xlsx]

## Sheet: Sheet1
Donor	ONTOLOGY	Term	ID	Description	GeneID	Count	GeneRatio	BgRatio	pvalue	p.adjust	qvalue
P10	CC	GO:0030667: secretory granule membrane	GO:0030667	secretory granule membrane	MME/FCGR3B/CXCR2/CXCR1/MGAM/ADGRE3/MMP25/FPR1	8	8/71	312/19594	1.68272e-05	0.00274283	0.00260379
P11	CC	GO:0030667: secretory granule membrane	GO:0030667	secretory granule membrane	ADGRG3/MGAM/CEACAM3/CXCR1/CXCR2/FCGR3B/ADGRE3/MMP25/ITGAX/PHACTR2	10	10/63	312/19594	5.49874e-08	6.5435e-06	6.01967e-06
P10	MF	GO:0140375: immune receptor activity	GO:0140375	immune receptor activity	IL1R2/CXCR2/CXCR1/CSF2RB/FPR1/C5AR2	6	6/70	148/18410	2.0932e-05	0.00450038	0.00361352
P11	MF	GO:0140375: immune receptor activity	GO:0140375	immune receptor activity	IL1R2/CXCR1/CXCR2/CSF3R/CSF2RA	5	5/64	148/18410	0.000163343	0.010944	0.00957135
