# Supplementary material for: Plasma-Free Blood as a Potential Alternative to Whole Blood for Transcriptomic Analysis
Source: Phenomics. 2023 Sep 13;4(2):109–24. doi: 10.1007/s43657-023-00121-1 (PMC11169349; doi:10.1007/s43657-023-00121-1)
Supplement: Supplementary file 6 — Supplementary file6 (XLSX 15 KB) [file 43657_2023_121_MOESM6_ESM.xlsx]

## Sheet: Sheet1
Donor	Term	Database	ID	Input.number	Background.number	P.Value	Corrected.P.Value	Input	Hyperlink
P10	Cytokine-cytokine receptor interaction	KEGG PATHWAY	hsa04060	6	294	2.42918e-05	0.00065588	CSF2RB|CXCL8|TNFRSF10C|CXCR2|CXCR1|IL1R2	http://www.genome.jp/kegg-bin/show_pathway?hsa04060/hsa:3579%09red/hsa:1439%09red/hsa:3577%09red/hsa:3576%09red/hsa:8794%09red/hsa:7850%09red
P10	Phospholipase D signaling pathway	KEGG PATHWAY	hsa04072	4	148	0.000210784	0.00402476	CXCL8|CXCR1|RALB|CXCR2	http://www.genome.jp/kegg-bin/show_pathway?hsa04072/hsa:3579%09red/hsa:3577%09red/hsa:3576%09red/hsa:5899%09red
P10	Chemokine signaling pathway	KEGG PATHWAY	hsa04062	4	190	0.000531184	0.00512214	CXCL8|CXCR1|GNG10|CXCR2	http://www.genome.jp/kegg-bin/show_pathway?hsa04062/hsa:2790%09red/hsa:3579%09red/hsa:3577%09red/hsa:3576%09red
P10	cAMP signaling pathway	KEGG PATHWAY	hsa04024	4	214	0.000821139	0.00739026	FFAR2|HCAR2|HCAR3|FOS	http://www.genome.jp/kegg-bin/show_pathway?hsa04024/hsa:2867%09red/hsa:2353%09red/hsa:338442%09red/hsa:8843%09red
P10	Parathyroid hormone synthesis, secretion and action	KEGG PATHWAY	hsa04928	3	106	0.0012103	0.00859951	MMP25|EGR1|FOS	http://www.genome.jp/kegg-bin/show_pathway?hsa04928/hsa:64386%09red/hsa:2353%09red/hsa:1958%09red
P10	Arachidonic acid metabolism	KEGG PATHWAY	hsa00590	2	63	0.00690905	0.0358739	PTGS2|CYP4F3	http://www.genome.jp/kegg-bin/show_pathway?hsa00590/hsa:5743%09red/hsa:4051%09red
P11	Cytokine-cytokine receptor interaction	KEGG PATHWAY	hsa04060	7	294	1.25769e-06	0.000182365	CSF2RA|CXCL8|TNFRSF10C|CXCR2|CXCR1|CSF3R|IL1R2	http://www.genome.jp/kegg-bin/show_pathway?hsa04060/hsa:3579%09red/hsa:1438%09red/hsa:3577%09red/hsa:3576%09red/hsa:8794%09red/hsa:1441%09red/hsa:7850%09red
P11	Phospholipase D signaling pathway	KEGG PATHWAY	hsa04072	5	148	8.84808e-06	0.000641486	LPAR2|CXCL8|CXCR1|PLA2G4B|CXCR2	http://www.genome.jp/kegg-bin/show_pathway?hsa04072/hsa:9170%09red/hsa:3579%09red/hsa:3577%09red/hsa:3576%09red/hsa:100137049%09red
P11	cAMP signaling pathway	KEGG PATHWAY	hsa04024	5	214	4.94677e-05	0.00154622	FFAR2|HCAR2|ARAP3|HCAR3|FOS	http://www.genome.jp/kegg-bin/show_pathway?hsa04024/hsa:2867%09red/hsa:64411%09red/hsa:338442%09red/hsa:2353%09red/hsa:8843%09red
P11	Parathyroid hormone synthesis, secretion and action	KEGG PATHWAY	hsa04928	3	106	0.00103299	0.012482	MMP25|EGR1|FOS	http://www.genome.jp/kegg-bin/show_pathway?hsa04928/hsa:64386%09red/hsa:2353%09red/hsa:1958%09red
P11	Chemokine signaling pathway	KEGG PATHWAY	hsa04062	3	190	0.00521048	0.0397642	CXCL8|CXCR1|CXCR2	http://www.genome.jp/kegg-bin/show_pathway?hsa04062/hsa:3579%09red/hsa:3577%09red/hsa:3576%09red
P11	Arachidonic acid metabolism	KEGG PATHWAY	hsa00590	2	63	0.00621453	0.0450554	PLA2G4B|CYP4F3	http://www.genome.jp/kegg-bin/show_pathway?hsa00590/hsa:4051%09red/hsa:100137049%09red
